# Supplementary material for: Gut microbiome composition in the Hispanic Community Health Study/Study of Latinos is shaped by geographic relocation, environmental factors, and obesity
Source: Genome Biol. 2019 Nov 1;20:219. doi: 10.1186/s13059-019-1831-z (PMC6824043; doi:10.1186/s13059-019-1831-z)
Supplement: Supplementary file 2 — Additional file 2:Table S6. Identified fungi from ITS1 sequencing. [file 13059_2019_1831_MOESM2_ESM.xlsx]

## Sheet: identified_fungi_names_added-1
				Supplemental Table 6. Identified fungi from ITS1 sequencing
				Taxa were analyzed after subsampling study participants to a library size of 500 reads. All taxa
				that remained after subsampling remained in the analysis. We identified a total of 4 Phyla,
				16 Classes, 49 Orders, 109 Families, 192 Genera and 396 Species in our fungal analysis
				Level	Phylum	Class	Order	Family	Genus	Species
				Count	4	16	49	109	192	396
				Names	Ascomycota	Eurotiomycetes	Eurotiales	Aspergillaceae	Aspergillus	Aspergillus_proliferans
					Basidiomycota	Saccharomycetes	Saccharomycetales	Saccharomycetaceae	Saccharomyces	Saccharomyces_cerevisiae
					Mucoromycota	Wallemiomycetes	Wallemiales	Saccharomycetales_fam_Incertae_sedis	Candida	Candida_albicans
					Mortierellomycota	Tremellomycetes	Cystofilobasidiales	Debaryomycetaceae	Debaryomyces	Candida_sake
						Agaricomycetes	Trichosporonales	Wallemiaceae	Wallemia	Debaryomyces_hansenii
						Microbotryomycetes	Agaricales	Cystofilobasidiaceae	Guehomyces	Candida_tropicalis
						Sordariomycetes	Sporidiobolales	Trichosporonaceae	Trichosporon	Wallemia_muriae
						Dothideomycetes	Microascales	Phaffomycetaceae	Cyberlindnera	Guehomyces_pullulans
						Mucoromycetes	Tremellales	Agaricaceae	Agaricus	Candida_glabrata
						Cystobasidiomycetes	Filobasidiales	Dipodascaceae	Dipodascus	Trichosporon_asahii
						Orbiliomycetes	Pleosporales	Sporidiobolaceae	Rhodotorula	Cyberlindnera_jadinii
						Taphrinomycetes	Holtermanniales	Metschnikowiaceae	Penicillium	Candida_intermedia
						Leotiomycetes	Dothideales	Saccharomycodaceae	Clavispora	Agaricus_bisporus
						Lecanoromycetes	Capnodiales	Microascaceae	Kodamaea	Candida_dubliniensis
						Pezizomycetes	Chaetothyriales	Mrakiaceae	Wickerhamomyces	Dipodascus_geotrichum
						Mortierellomycetes	Polyporales	Cryptococcaceae	Hanseniaspora	Rhodotorula_mucilaginosa
							Mucorales	Filobasidiaceae	Meyerozyma	Penicillium_roqueforti
							Auriculariales	Didymellaceae	Kluyveromyces	Trichosporon_coremiiforme
							Cystobasidiales	Trichocomaceae	Kazachstania	Clavispora_lusitaniae
							Glomerellales	Rhynchogastremataceae	Issatchenkia	Kodamaea_ohmeri
							Botryosphaeriales	Cystofilobasidiales_fam_Incertae_sedis	Scedosporium	Wickerhamomyces_anomalus
							Boletales	Pichiaceae	Cystofilobasidium	Hanseniaspora_uvarum
							Orbiliales	Holtermanniales_fam_Incertae_sedis	Mrakia	Aspergillus_conicus
							Sordariales	Aureobasidiaceae	Torulaspora	Meyerozyma_guilliermondii
							Taphrinales	Cladosporiaceae	Cryptococcus	Penicillium_brevicompactum
							Cystobasidiomycetes_ord_Incertae_sedis	Herpotrichiellaceae	Nakazawaea	Candida_railenensis
							Erysiphales	Buckleyzymaceae	Naganishia	Aspergillus_ruber
							Hypocreales	Bulleribasidiaceae	Cutaneotrichosporon	Kluyveromyces_lactis
							Cantharellales	Fomitopsidaceae	Diutina	Kazachstania_servazzii
							Trichosphaeriales	Mucoraceae	Epicoccum	Schwanniomyces_etchellsii
							Microbotryomycetes_ord_Incertae_sedis	Schizophyllaceae	Lodderomyces	Kazachstania_humilis
							Russulales	Auriculariaceae	Metschnikowia	Aspergillus_intermedius
							Trechisporales	Cystobasidiaceae	Talaromyces	Issatchenkia_orientalis
							Erythrobasidiales	Plectosphaerellaceae	Papiliotrema	Scedosporium_prolificans
							Helotiales	Thermoascaceae	Schwanniomyces	Penicillium_bialowiezense
							Venturiales	Botryosphaeriaceae	Filobasidium	Rhodotorula_dairenensis
							Lecanorales	Cucurbitariaceae	Mrakiella	Cystofilobasidium_capitatum
							Onygenales	Stachybotryaceae	Pichia	Aspergillus_sydowii
							Leucosporidiales	Suillaceae	Exophiala	Mrakia_frigida
							Xylariales	Mycosphaerellaceae	Holtermanniella	Torulaspora_delbrueckii
							Thelebolales	Bulleraceae	Aureobasidium	Kazachstania_unispora
							Diaporthales	Orbiliaceae	Cladosporium	Cystofilobasidium_infirmominiatum
							Hymenochaetales	Sordariaceae	Coniosporium	Cryptococcus_saitoi
							Corticiales	Trimorphomycetaceae	Rhodosporidiobolus	Nakazawaea_ernobii
							Pezizales	Trichomonascaceae	Buckleyzyma	Penicillium_citrinum
							Mortierellales	Taphrinaceae	Hannaella	Naganishia_albida
							Ophiostomatales	Piskurozymaceae	Itersonilia	Wickerhamomyces_onychis
							Coniochaetales	Sporormiaceae	Laetiporus	Penicillium_aurantiogriseum
								Meruliaceae	Sporobolomyces	Hanseniaspora_vineae
								Sclerotiniaceae	Mucor	Rhodotorula_babjevae
								Symmetrosporaceae	Sagenomella	Zygosaccharomyces_pseudobailii
								Chaetomiaceae	Xeromyces	Cutaneotrichosporon_jirovecii
								Tremellaceae	Schizophyllum	Kluyveromyces_marxianus
								Erysiphaceae	Auricularia	Cystofilobasidium_macerans
								Coriolaceae	Cystobasidium	Trichosporon_ovoides
								Physalacriaceae	Gibellulopsis	Hanseniaspora_osmophila
								Corynesporascaceae	Byssochlamys	Diutina_mesorugosa
								Polyporaceae	Lasiodiplodia	Cryptococcus_neoformans
								Nectriaceae	Pyrenochaeta	Epicoccum_nigrum
								Entolomataceae	Yamadazyma	Wallemia_sebi
								Bondarzewiaceae	Boeremia	Candida_sojae
								Pleosporaceae	Stachybotrys	Candida_hyderabadensis
								Botryobasidiaceae	Kloeckera	Lodderomyces_elongisporus
								Trichosphaeriaceae	Suillus	Candida_bracarensis
								Chrysozymaceae	Zygosaccharomyces	Candida_orthopsilosis
								Microbotryomycetes_fam_Incertae_sedis	Mycosphaerella	Metschnikowia_pulcherrima
								Stereaceae	Bullera	Candida_santamariae
								Teratosphaeriaceae	Orbilia	Talaromyces_stollii
								Phaeotremellaceae	Neurospora	Papiliotrema_flavescens
								Psathyrellaceae	Monascus	Schwanniomyces_occidentalis
								Hymenochaetales_fam_Incertae_sedis	Saitozyma	Exophiala_phaeomuriformis
								Pleurotaceae	Zygoascus	Aspergillus_piperis
								Trichomeriaceae	Plectosphaerella	Filobasidium_chernovii
								Trechisporales_fam_Incertae_sedis	Dekkera	Mrakiella_aquatica
								Erythrobasidiaceae	Yarrowia	Pichia_membranifaciens
								Dothideales_fam_Incertae_sedis	Taphrina	Cladosporium_halotolerans
								Helotiales_fam_Incertae_sedis	Piskurozyma	Zygosaccharomyces_microellipsoides
								Xylariales_fam_Incertae_sedis	Udeniomyces	Penicillium_astrolabium
								Ganodermataceae	Preussia	Saccharomyces_bayanus
								Sympoventuriaceae	Neoascochyta	Sporobolomyces_symmetricus
								Ramalinaceae	Amphobotrys	Exophiala_dermatitidis
								Didymosphaeriaceae	Scopuloides	Holtermanniella_takashimae
								Cantharellales_fam_Incertae_sedis	Sclerotinia	Aureobasidium_pullulans
								Onygenales_fam_Incertae_sedis	Symmetrospora	Cladosporium_delicatulum
								Auriscalpiaceae	Chaetomium	Cyberlindnera_fabianii
								Onygenaceae	Blumeria	Coniosporium_apollinis
								Dothideaceae	Millerozyma	Diutina_catenulata
								Leucosporidiaceae	Vishniacozyma	Cladosporium_sphaerospermum
								Tricholomataceae	Trametes	Rhodosporidiobolus_colostri
								Microdochiaceae	Cylindrobasidium	Buckleyzyma_aurantiaca
								Strophariaceae	Phialosimplex	Candida_metapsilosis
								Phaeosphaeriaceae	Trichomonascus	Penicillium_kongii
								Hypocreales_fam_Incertae_sedis	Corynespora	Hannaella_oryzae
								Thelebolaceae	Daedaleopsis	Hannaella_sinensis
								Diaporthaceae	Pyrenochaetopsis	Itersonilia_perplexans
								Schizoporaceae	Gibberella	Laetiporus_gilbertsonii
								Punctulariaceae	Stagonosporopsis	Aspergillus_penicillioides
								Pezizaceae	Clitopilus	Rhodotorula_diobovata
								Hydnodontaceae	Heterobasidion	Sporobolomyces_roseus
								Boletaceae	Exserohilum	Eremothecium_sinecaudum
								Mortierellaceae	Botryobasidium	Hanseniaspora_guilliermondii
								Capnodiaceae	Nigrospora	Mucor_circinelloides
								Ophiostomataceae	Sampaiozyma	Kazachstania_exigua
								Neodevriesiaceae	Curvibasidium	Sagenomella_griseoviridis
								Leptosphaeriaceae	Bisifusarium	Xeromyces_bisporus
								Hyponectriaceae	Kwoniella	Filobasidium_floriforme
								Xenasmataceae	Stereum	Schizophyllum_commune
								Coniochaetaceae	Pseudotaeniolina	Penicillium_decumbens
								Vuilleminiaceae	Fusarium	Auricularia_auricula-judae
									Dioszegia	Cystobasidium_slooffiae
									Gelidatrema	Penicillium_adametzioides
									Coprinellus	Candida_glaebosa
									Ceriporia	Aspergillus_restrictus
									Phlebiopsis	Gibellulopsis_chrysanthemi
									Irpex	Byssochlamys_spectabilis
									Trichaptum	Lasiodiplodia_brasiliensis
									Lectera	Pyrenochaeta_keratinophila
									Didymella	Yamadazyma_triangularis
									Pleurotus	Boeremia_exigua
									Sarocladium	Penicillium_sclerotigenum
									Knufia	Stachybotrys_microspora
									Sistotremastrum	Cutaneotrichosporon_moniliiforme
									Erythrobasidium	Kloeckera_lindneri
									Neocatenulostroma	Suillus_granulatus
									Hortaea	Talaromyces_diversus
									Cadophora	Zygosaccharomyces_bailii
									Phialemoniopsis	Naganishia_diffluens
									Alternaria	Trichosporon_inkin
									Ganoderma	Pichia_mandshurica
									Strobilurus	Hanseniaspora_opuntiae
									Blastobotrys	Papiliotrema_nemorosus
									Ramularia	Penicillium_multicolor
									Scolecobasidium	Mycosphaerella_tassiana
									Lecania	Aspergillus_unguis
									Humicola	Pichia_kluyveri
									Paraconiothyrium	Cystobasidium_psychroaquaticum
									Burgoa	Penicillium_expansum
									Chrysosporium	Bullera_alba
									Lentinellus	Orbilia_auricolor
									Aphanoascus	Neurospora_terricola
									Phanerochaete	Monascus_purpureus
									Eremothecium	Saitozyma_paraflava
									Vanrija	Metschnikowia_chrysoperlae
									Endoconidioma	Filobasidium_oeirense
									Leucosporidium	Zygoascus_meyerae
									Barnettozyma	Zygoascus_hellenicus
									Mycoacia	Plectosphaerella_cucumerina
									Panellus	Apiotrichum_loubieri
									Microdochium	Dekkera_anomala
									Hypholoma	Sporobolomyces_ruberrimus
									Tsuchiyaea	Apiotrichum_domesticum
									Phaeosphaeria	Yarrowia_lipolytica
									Acremonium	Taphrina_tormentillae
									Thelebolus	Exophiala_lecanii-corni
									Apiotrichum	Piskurozyma_capsuligena
									Hyphopichia	Candida_haemulonis
									Phlebia	Udeniomyces_puniceus
									Stenocarpella	Sporobolomyces_patagonicus
									Tyromyces	Naganishia_friedmannii
									Alutaceodontia	Preussia_persica
									Antrodia	Udeniomyces_pyricola
									Punctularia	Neoascochyta_europaea
									Peziza	Aspergillus_niger
									Lachancea	Naganishia_bhutanensis
									Trechispora	Amphobotrys_ricini
									Resinicium	Scopuloides_hydnoides
									Boletus	Hannaella_zeae
									Mortierella	Candida_nivariensis
									Bjerkandera	Sclerotinia_sclerotiorum
									Diaporthe	Rhodotorula_taiwanensis
									Verticillium	Symmetrospora_coprosmae
									Skeletocutis	Chaetomium_homopilatum
									Piptoporus	Candida_pseudoglaebosa
									Paraphoma	Cryptococcus_uniguttulatus
									Leptoxyphium	Papiliotrema_pseudoalba
									Pyrenophora	Talaromyces_wortmannii
									Ophiostoma	Blumeria_graminis
									Neodevriesia	Fusarium_pseudensiforme
									Hyphodontia	Filobasidium_wieringae
									Leptosphaeria	Millerozyma_farinosa
									Botrytis	Cystobasidium_pinicola
									Armillaria	Vishniacozyma_dimennae
									Fibroporia	Trametes_versicolor
									Monographella	Cutaneotrichosporon_dermatis
									Phaeotremella	Cylindrobasidium_evolvens
									Xenasmatella	Phialosimplex_salinarum
									Trichothecium	Sporobolomyces_oryzicola
									Coniochaeta	Stereum_hirsutum
									Vuilleminia	Trichomonascus_ciferrii
									Eupenidiella	Cladosporium_ramotenellum
									Toxicocladosporium	Corynespora_torulosa
										Daedaleopsis_confragosa
										Pyrenochaetopsis_pratorum
										Aspergillus_melleus
										Zygosaccharomyces_parabailii
										Gibberella_intricans
										Hannaella_luteola
										Stagonosporopsis_trachelii
										Dipodascus_australiensis
										Clitopilus_hobsonii
										Heterobasidion_abietinum
										Exserohilum_rostratum
										Hannaella_siamensis
										Penicillium_corylophilum
										Aspergillus_candidus
										Botryobasidium_subcoronatum
										Nigrospora_oryzae
										Sampaiozyma_vanillica
										Curvibasidium_cygneicollum
										Bisifusarium_dimerum
										Cutaneotrichosporon_curvatus
										Kwoniella_mangrovensis
										Knufia_marmoricola
										Stereum_ostrea
										Mucor_bainieri
										Pseudotaeniolina_globosa
										Dioszegia_fristingensis
										Fusarium_proliferatum
										Penicillium_swiecickii
										Suillus_luteus
										Wallemia_tropicalis
										Dioszegia_var._yunnanensis
										Neoascochyta_graminicola
										Candida_fructus
										Gelidatrema_spencermartinsiae
										Naganishia_randhawae
										Coprinellus_xanthothrix
										Papiliotrema_laurentii
										Exophiala_equina
										Talaromyces_columbinus
										Ceriporia_alachuana
										Aspergillus_wentii
										Torulaspora_indica
										Phlebiopsis_gigantea
										Irpex_hydnoides
										Cystofilobasidium_ferigula
										Trichaptum_biforme
										Lectera_colletotrichoides
										Penicillium_dierckxii
										Candida_cretensis
										Didymella_gardeniae
										Pichia_terricola
										Pleurotus_pulmonarius
										Sarocladium_pseudostrictum
										Knufia_perforans
										Sistotremastrum_guttuliferum
										Cryptococcus_frias
										Erythrobasidium_hasegawianum
										Candida_quercitrusa
										Neocatenulostroma_microsporum
										Penicillium_glandicola
										Hortaea_thailandica
										Candida_blattae
										Cadophora_luteo-olivacea
										Phialemoniopsis_curvata
										Penicillium_atramentosum
										Mycosphaerella_ellipsoidea
										Aspergillus_croceus
										Penicillium_angulare
										Alternaria_infectoria
										Cladosporium_dominicanum
										Cyberlindnera_rhodanensis
										Vishniacozyma_victoriae
										Kwoniella_heveanensis
										Hannaella_kunmingensis
										Ganoderma_australe
										Talaromyces_amestolkiae
										Wallemia_ichthyophaga
										Wickerhamomyces_pijperi
										Strobilurus_tenacellus
										Blastobotrys_raffinosifermentans
										Kazachstania_bulderi
										Ramularia_eucalypti
										Scolecobasidium_humicola
										Cladosporium_aphidis
										Lecania_cyrtella
										Vishniacozyma_heimaeyensis
										Talaromyces_aculeatus
										Gibberella_baccata
										Exophiala_cancerae
										Humicola_nigrescens
										Paraconiothyrium_brasiliense
										Burgoa_verzuoliana
										Candida_norvegica
										Candida_inconspicua
										Chrysosporium_lobatum
										Paraconiothyrium_africanum
										Penicillium_aethiopicum
										Lentinellus_castoreus
										Aphanoascus_keratinophilus
										Penicillium_miczynskii
										Phanerochaete_burtii
										Aspergillus_sesamicola
										Eremothecium_coryli
										Dioszegia_hungarica
										Vanrija_fragicola
										Endoconidioma_populi
										Leucosporidium_yakuticum
										Barnettozyma_californica
										Vishniacozyma_carnescens
										Hannaella_coprosmae
										Eremothecium_gossypii
										Candida_membranifaciens
										Candida_parapsilosis
										Sporobolomyces_koalae
										Mycoacia_aurea
										Epicoccum_plurivorum
										Cutaneotrichosporon_cutaneum
										Penicillium_paneum
										Panellus_serotinus
										Penicillium_simplicissimum
										Dekkera_bruxellensis
										Microdochium_colombiense
										Rhodotorula_toruloides
										Hypholoma_fasciculare
										Mucor_racemosus
										Tsuchiyaea_wingfieldii
										Phaeosphaeria_podocarpi
										Acremonium_furcatum
										Aspergillus_flavus
										Candida_sorbosivorans
										Thelebolus_globosus
										Apiotrichum_laibachii
										Hyphopichia_burtonii
										Didymella_boeremae
										Phlebia_subochracea
										Stenocarpella_maydis
										Leucosporidium_intermedium
										Aspergillus_ostianus
										Penicillium_raistrickii
										Tyromyces_chioneus
										Alutaceodontia_alutacea
										Antrodia_oleracea
										Punctularia_strigosozonata
										Peziza_varia
										Candida_solani
										Lachancea_quebecensis
										Wallemia_canadensis
										Hortaea_werneckii
										Acremonium_charticola
										Candida_sphagnicola
										Sarocladium_zeae
										Naganishia_antarctica
										Trechispora_nivea
										Resinicium_friabile
										Boletus_reticulatus
										Alternaria_breviramosa
										Bullera_crocea
										Mortierella_sarnyensis
										Zygosaccharomyces_rouxii
										Alternaria_rosae
										Bjerkandera_adusta
										Diaporthe_ueckerae
										Verticillium_klebahnii
										Skeletocutis_odora
										Piptoporus_betulinus
										Antrodia_serialis
										Kazachstania_gamospora
										Sarocladium_bactrocephalum
										Paraphoma_fimeti
										Gibellulopsis_nigrescens
										Leptoxyphium_madagascariense
										Pyrenophora_tritici-repentis
										Trichaptum_abietinum
										Ophiostoma_rachisporum
										Pichia_myanmarensis
										Hanseniaspora_valbyensis
										Neodevriesia_poagena
										Ramularia_proteae
										Hyphodontia_pallidula
										Leptosphaeria_maculans
										Botrytis_porri
										Armillaria_mellea
										Fusarium_denticulatum
										Fibroporia_radiculosa
										Papiliotrema_fuscus
										Wallemia_hederae
										Monographella_nivalis
										Phaeotremella_skinneri
										Xenasmatella_ardosiaca
										Trichothecium_roseum
										Exophiala_heteromorpha
										Coniochaeta_hoffmannii
										Vuilleminia_comedens
										Acremonium_fusidioides
										Aspergillus_clavatus
										Eupenidiella_venezuelensis
										Acremonium_acutatum
										Ramularia_pratensis
										Stachybotrys_chartarum
										Candida_spencermartinsiae
										Aspergillus_westerdijkiae
										Cystobasidium_pallidum
										Toxicocladosporium_irritans
										Candida_carvajalis
										Sarocladium_glaucum
